# Supplementary material for: Biological Potential of Hypericum L. Sect. Drosocarpium Species
Source: Life (Basel). 2025 Aug 21;15(8):1332. doi: 10.3390/life15081332 (PMC12387250; doi:10.3390/life15081332)
Supplement: Supplementary file 1 [file life-15-01332-s001.zip]

Archive with 4 entries (3 files):
- Proof_corrected_Suppl/
- Proof_corrected_Suppl/Table S1_v1.pdf
- Proof_corrected_Suppl/Table S2_v2_Corr.pdf
- Proof_corrected_Suppl/Table S3_v1.pdf
